# Supplementary material for: Human coronavirus NL63 nsp1 induces degradation of RNA polymerase II to inhibit host protein synthesis
Source: PLoS Pathog. 2024 Jun 20;20(6):e1012329. doi: 10.1371/journal.ppat.1012329 (PMC11218958; doi:10.1371/journal.ppat.1012329)
Supplement: S1 Data — (XLSX) [file ppat.1012329.s005.xlsx]

## Sheet: Figure 1B
FF Luciferase (cDNA)					Renilla Luciferase (mRNA)
Sample	Luminescence	Log10			Sample	Luminescence	Log(10)
GFP	26653	4.42575			GFP	160245	5.20478
GFP	31653	4.50041			GFP	210484	5.32322
GFP	32486	4.5117			GFP	182006	5.26009
NL63	3539	3.54888			NL63	485440	5.68614
NL63	3539	3.54888			NL63	619016	5.7917
NL63	2914	3.46449			NL63	596539	5.77564
229E	29778	4.4739			229E	174263	5.24121
229E	29361	4.46777			229E	204619	5.31095
229E	23737	4.37543			229E	191217	5.28153
SARS-CoV-1	6661	3.82354			SARS-CoV-1	40613	4.60867
SARS-CoV-1	8743	3.94166			SARS-CoV-1	61668	4.79006
SARS-CoV-1	6453	3.80976			SARS-CoV-1	43114	4.63462
SARS-CoV-2	7286	3.86249			SARS-CoV-2	14781	4.1697
SARS-CoV-2	6037	3.78082			SARS-CoV-2	19779	4.2962
SARS-CoV-2	6453	3.80976			SARS-CoV-2	22487	4.35193
Uncropped western blot image: low exposure (left) and high exposure (right)

## Sheet: Figure 1C
Uncropped polysome trace
Uncropped western blots: SARS-CoV-2 ΔCTD
Uncropped western blots: SARS-CoV-2 WT
Uncropped western blots: NL63

## Sheet: Figure 1D
		Area	Mean	Min	Max	IntDen	RawIntDen		Area of selected cell X Mean fluorescence of background readings	CTCF=Integrated Density – (Area of selected cell X Mean fluorescence of background readings)		% in nucleus
NL63 nsp1	Background (Image 1)	190	9.037	6	13	1717	1717							% in nucleus
	Total (Image 1)	2704	60.223	15	98	162843	162843		2704	160139				Ave	STD
	Nuclear (Image 1)	917	81.155	60	98	74419	74419		917	73502		45.8989		48.6117	9.3184
	Total (Image 1)	2115	49.496	15	73	104685	104685		2115	102570
	Nuclear (Image 1)	521	62.319	50	73	32468	32468		521	31947		31.1465
	Total (Image 1)	1844	43.684	21	59	80554	80554		1844	78710
	Nuclear (Image 1)	1148	47.565	32	59	54605	54605		1148	53457		67.9164
	Total (Image 1)	1703	41.143	15	58	70066	70066		1703	68363
	Nuclear (Image 1)	825	46.925	31	58	38713	38713		825	37888		55.4218
	Total (Image 1)	1817	37.445	11	55	68038	68038		1817	66221
	Nuclear (Image 1)	778	44.431	30	55	34567	34567		778	33789		51.0246
	Total (Image 1)	2592	27.296	10	65	70750	70750		2592	68158
	Nuclear (Image 1)	828	36	20	48	29808	29808		828	28980		42.5189
	Total (Image 1)	1935	30.319	15	49	58668	58668		1935	56733
	Nuclear (Image 1)	682	37.028	26	49	25253	25253		682	24571		43.3099
	Total (Image 1)	2290	41.989	15	68	96154	96154		2290	93864
	Nuclear (Image 1)	681	55.398	39	68	37726	37726		681	37045		39.4667
	Total (Image 1)	1728	31.663	17	65	54714	54714		1728	52986
	Nuclear (Image 1)	803	36.367	22	48	29203	29203		803	28400		53.5991
	Total (Image 1)	1323	30.919	16	45	40906	40906		1323	39583
	Nuclear (Image 1)	475	36.44	26	45	17309	17309		475	16834		42.5284
	Total (Image 1)	1456	31.174	17	45	45390	45390		1456	43934
	Nuclear (Image 1)	622	33.908	18	43	21091	21091		622	20469		46.5903
	Total (Image 1)	1231	29.963	16	46	36884	36884		1231	35653
	Nuclear (Image 1)	538	34.23	23	46	18416	18416		538	17878		50.1444
	Total (Image 1)	1268	19.827	8	31	25141	25141		1268	23873
	Nuclear (Image 1)	632	21.402	13	31	13526	13526		632	12894		54.0108
	Total (Image 1)	1449	23.717	12	41	34366	34366		1449	32917
	Nuclear (Image 1)	368	29.438	20	41	10833	10833		368	10465		31.7921
	Total (Image 1)	1215	17.807	8	30	21635	21635		1215	20420
	Nuclear (Image 1)	632	20.451	12	30	12925	12925		632	12293		60.2008
	Total (Image 1)	1485	21.361	10	35	31721	31721		1485	30236
	Nuclear (Image 1)	511	24.315	17	33	12425	12425		511	11914		39.4034
	Total (Image 1)	928	14.547	9	22	13500	13500		928	12572
	Nuclear (Image 1)	502	14.882	9	20	7471	7471		502	6969		55.4327
	Total (Image 1)	870	24.172	13	34	21030	21030		870	20160
	Nuclear (Image 1)	415	25.13	14	34	10429	10429		415	10014		49.6726
	Total (Image 1)	1411	35.072	18	51	49487	49487		1411	48076
	Nuclear (Image 1)	675	39.804	28	51	26868	26868		675	26193		54.4825
	Total (Image 1)	889	40.544	19	53	36044	36044		889	35155
	Nuclear (Image 1)	456	45.463	36	53	20731	20731		456	20275		57.6732
229E nsp1	Background (Image 1)	248	5.827	3	9	1445	1445							Ave	STD
	Total (Image 1)	1999	26.541	14	45	53055	53055		11648.2	41406.8
	Nuclear (Image 1)	1083	28.449	15	43	30810	30810		6310.64	24499.4		59.1674		57.4917	8.39871
	Total (Image 1)	1208	38.834	20	53	46911	46911		7039.02	39872
	Nuclear (Image 1)	833	41.593	28	53	34647	34647		4853.89	29793.1		74.7219
	Total (Image 1)	991	31.951	14	43	31663	31663		5774.56	25888.4
	Nuclear (Image 1)	514	34.313	25	43	17637	17637		2995.08	14641.9		56.5578
	Total (Image 1)	2606	21.592	5	36	56270	56270		15185.2	41084.8
	Nuclear (Image 1)	905	25.364	17	36	22954	22954		5273.44	17680.6		43.0343
	Total (Image 1)	1556	30.583	11	48	47587	47587		9066.81	38520.2
	Nuclear (Image 1)	596	36.878	23	48	21979	21979		3472.89	18506.1		48.0426
	Total (Image 1)	1417	34.529	17	52	48928	48928		8256.86	40671.1
	Nuclear (Image 1)	772	38.504	21	52	29725	29725		4498.44	25226.6		62.0257
	Total (Image 1)	2071	20.211	6	35	41857	41857		12067.7	29789.3
	Nuclear (Image 1)	870	23.014	15	33	20022	20022		5069.49	14952.5		50.1943
	Total (Image 1)	1184	52.835	22	75	62557	62557		6899.17	55657.8
	Nuclear (Image 1)	501	61.234	43	75	30678	30678		2919.33	27758.7		49.8738
	Total (Image 1)	1312	50.82	22	68	66676	66676		7645.02	59031
	Nuclear (Image 1)	553	58.738	51	68	32482	32482		3222.33	29259.7		49.5666
	Total (Image 1)	989	28.173	14	46	27863	27863		5762.9	22100.1
	Nuclear (Image 1)	504	30.571	19	46	15408	15408		2936.81	12471.2		56.4305
	Total (Image 1)	1364	22.603	11	34	30831	30831		7948.03	22883
	Nuclear (Image 1)	684	25.254	16	34	17274	17274		3985.67	13288.3		58.0708
	Total (Image 1)	1331	23.234	12	38	30924	30924		7755.74	23168.3
	Nuclear (Image 1)	686	24.245	16	35	16632	16632		3997.32	12634.7		54.5344
	Total (Image 1)	1253	36.996	17	50	46356	46356		7301.23	39054.8
	Nuclear (Image 1)	790	39.722	28	50	31380	31380		4603.33	26776.7		68.5618
	Total (Image 1)	1259	35.657	19	50	44892	44892		7336.19	37555.8
	Nuclear (Image 1)	731	38.725	24	50	28308	28308		4259.54	24048.5		64.0339
	Total (Image 1)	1312	46.389	15	73	60862	60862		7645.02	53217
	Nuclear (Image 1)	544	60.039	39	73	32661	32661		3169.89	29491.1		55.4167
	Total (Image 1)	1300	32.252	11	52	41927	41927		7575.1	34351.9
	Nuclear (Image 1)	629	39.87	22	52	25078	25078		3665.18	21412.8		62.3337
	Total (Image 1)	1032	28.489	17	42	29401	29401		6013.46	23387.5
	Nuclear (Image 1)	675	30.409	20	42	20526	20526		3933.22	16592.8		70.9471
	Total (Image 1)	1398	25.697	14	42	35924	35924		8146.15	27777.9
	Nuclear (Image 1)	619	29.746	20	42	18413	18413		3606.91	14806.1		53.3018
	Total (Image 1)	1834	24.573	12	43	45067	45067		10686.7	34380.3
	Nuclear (Image 1)	724	28.648	17	43	20741	20741		4218.75	16522.3		48.0573
	Total (Image 1)	967	31.949	15	43	30895	30895		5634.71	25260.3
	Nuclear (Image 1)	581	34.071	21	43	19795	19795		3385.49	16409.5		64.9617
SARS2 nsp1	Background (Image 1)	384	3.539	1	7	1359	1359
	Total (Image 1)	3877	35.647	12	53	138204	138204		3877	134327				Ave	STD
	Nuclear (Image 1)	948	28.92	19	39	27416	27416		948	26468		19.7042		25.63	5.15599
	Total (Image 1)	3102	25.652	7	48	79573	79573		3102	76471
	Nuclear (Image 1)	862	21.415	12	38	18460	18460		862	17598		23.0126
	Total (Image 1)	2683	36.381	11	57	97610	97610		2683	94927
	Nuclear (Image 1)	725	30.713	21	43	22267	22267		725	21542		22.6932
	Total (Image 1)	2696	33.739	6	55	90961	90961		2696	88265
	Nuclear (Image 1)	888	31.001	18	47	27529	27529		888	26641		30.183
	Total (Image 1)	4029	32.3	12	52	130136	130136		4029	126107
	Nuclear (Image 1)	1301	23.751	14	40	30900	30900		1301	29599		23.4713
	Total (Image 1)	4528	29.887	10	55	135327	135327		4528	130799
	Nuclear (Image 1)	1465	19.681	10	35	28832	28832		1465	27367		20.9229
	Total (Image 1)	5102	29.869	4	56	152393	152393		5102	147291
	Nuclear (Image 1)	1309	21.777	12	49	28506	28506		1309	27197		18.4648
	Total (Image 1)	3948	36.56	6	56	144339	144339		3948	140391
	Nuclear (Image 1)	1479	28.599	18	43	42298	42298		1479	40819		29.0752
	Total (Image 1)	3836	35.406	16	56	135817	135817		3836	131981
	Nuclear (Image 1)	1532	26.596	16	44	40745	40745		1532	39213		29.7111
	Total (Image 1)	2876	36.846	12	56	105970	105970		2876	103094
	Nuclear (Image 1)	864	29.994	23	38	25915	25915		864	25051		24.2992
	Total (Image 1)	2663	38.449	13	56	102391	102391		2663	99728
	Nuclear (Image 1)	605	33.345	23	48	20174	20174		605	19569		19.6224
	Total (Image 1)	7562	28.908	10	51	218605	218605		7562	211043
	Nuclear (Image 1)	2890	21.075	10	34	60906	60906		2890	58016		27.4901
	Total (Image 1)	2281	39.883	22	58	90972	90972		2281	88691
	Nuclear (Image 1)	988	34.408	22	46	33995	33995		988	33007		37.2157
	Total (Image 1)	1406	46.687	20	59	65642	65642		1406	64236
	Nuclear (Image 1)	524	42.985	34	55	22524	22524		524	22000		34.2487
	Total (Image 1)	2807	35.323	13	57	99153	99153		2807	96346
	Nuclear (Image 1)	986	24.527	13	36	24184	24184		986	23198		24.0778
	Total (Image 1)	2191	39.649	22	55	86872	86872		2191	84681
	Nuclear (Image 1)	512	32.912	22	43	16851	16851		512	16339		19.2948
	Total (Image 1)	2150	37.648	8	55	80943	80943		2150	78793
	Nuclear (Image 1)	651	34.455	24	45	22430	22430		651	21779		27.6408
	Total (Image 1)	2219	37.618	10	60	83474	83474		2219	81255
	Nuclear (Image 1)	648	37.543	22	56	24328	24328		648	23680		29.1428
	Total (Image 1)	2544	40.643	14	61	103397	103397		2544	100853
	Nuclear (Image 1)	730	33.03	24	44	24112	24112		730	23382		23.1842
	Total (Image 1)	2071	43.567	13	65	90227	90227		2071	88156
	Nuclear (Image 1)	647	40.711	27	63	26340	26340		647	25693		29.1449
SARS1 nsp1	Background (Image 1)	552	7.507	2	14	4144	4144
	Total (Image 1)	5616	118.439	13	205	665155	665155		42159.3	622996				Ave	STD
	Nuclear (Image 1)	1385	94.846	58	154	131362	131362		10397.2	120965		19.4166		24.768	3.82994
	Total (Image 1)	5329	113.455	17	208	604601	604601		40004.8	564596
	Nuclear (Image 1)	1519	76.117	41	172	115622	115622		11403.1	104219		18.459
	Total (Image 1)	4468	100.304	31	195	448159	448159		33541.3	414618
	Nuclear (Image 1)	1261	82.34	46	157	103831	103831		9466.33	94364.7		22.7594
	Total (Image 1)	5202	109.547	27	194	569864	569864		39051.4	530813
	Nuclear (Image 1)	1575	91.392	43	157	143943	143943		11823.5	132119		24.89
	Total (Image 1)	2431	93.408	40	177	227075	227075		18249.5	208825
	Nuclear (Image 1)	930	77.513	49	141	72087	72087		6981.51	65105.5		31.177
	Total (Image 1)	2856	92.486	38	172	264139	264139		21440	242699
	Nuclear (Image 1)	1081	77.35	45	135	83615	83615		8115.07	75499.9		31.1085
	Total (Image 1)	4344	122.51	21	203	532185	532185		32610.4	499575
	Nuclear (Image 1)	1345	93.12	48	151	125246	125246		10096.9	115149		23.0494
	Total (Image 1)	4329	117.723	18	191	509624	509624		32497.8	477126
	Nuclear (Image 1)	1530	89.884	45	154	137522	137522		11485.7	126036		26.4157
	Total (Image 1)	4736	116.103	38	188	549862	549862		35553.2	514309
	Nuclear (Image 1)	1688	92.037	56	143	155358	155358		12671.8	142686		27.7433
	Total (Image 1)	5910	117.537	15	199	694644	694644		44366.4	650278
	Nuclear (Image 1)	1874	105.036	69	176	196837	196837		14068.1	182769		28.1063
	Total (Image 1)	3720	85.849	29	180	319357	319357		27926	291431
	Nuclear (Image 1)	1170	53.984	29	127	63161	63161		8783.19	54377.8		18.6589
	Total (Image 1)	4223	95.569	21	157	403589	403589		31702.1	371887
	Nuclear (Image 1)	1092	81.279	37	144	88757	88757		8197.64	80559.4		21.6623
	Total (Image 1)	6083	89.676	14	167	545500	545500		45665.1	499835
	Nuclear (Image 1)	2481	66.586	29	153	165199	165199		18624.9	146574		29.3245
	Total (Image 1)	3407	104.072	34	181	354574	354574		25576.3	328998
	Nuclear (Image 1)	1330	70.133	37	135	93277	93277		9984.31	83292.7		25.3171
	Total (Image 1)	3141	107.994	41	192	339209	339209		23579.5	315630
	Nuclear (Image 1)	1309	71.751	41	117	93922	93922		9826.66	84095.3		26.6437
	Total (Image 1)	3741	136.923	22	207	512229	512229		28083.7	484145
	Nuclear (Image 1)	1252	106.018	43	170	132735	132735		9398.76	123336		25.475
	Total (Image 1)	3710	126.652	41	206	469879	469879		27851	442028
	Nuclear (Image 1)	1427	83.76	41	164	119525	119525		10712.5	108813		24.6167
	Total (Image 1)	2341	100.7	33	192	235738	235738		17573.9	218164
	Nuclear (Image 1)	984	63.287	33	139	62274	62274		7386.89	54887.1		25.1586
	Total (Image 1)	2338	114.154	47	184	266893	266893		17551.4	249342
	Nuclear (Image 1)	762	71.824	47	121	54730	54730		5720.33	49009.7		19.6556
	Total (Image 1)	3710	101.049	28	200	374892	374892		27851	347041
	Nuclear (Image 1)	1492	67.336	34	140	100466	100466		11200.4	89265.6		25.7219
		Ave	STD
	SARS1	24.768	3.82994
	SARS2	25.63	5.15599
	NL63	48.6117	9.3184
	229E	57.4917	8.39871

## Sheet: Figure 2A
NL63 nsp1			Area	Mean	Min	Max	IntDen	RawIntDen		Area of selected cell X Mean fluorescence of background readings	CTCF=Integrated Density – (Area of selected cell X Mean fluorescence of background readings)		Average	STD		229E nsp1			Area	Mean	Min	Max	IntDen	RawIntDen		Area of selected cell X Mean fluorescence of background readings	CTCF=Integrated Density – (Area of selected cell X Mean fluorescence of background readings)		Average	STD		SARS1 nsp1			Area	Mean	Min	Max	IntDen	RawIntDen		Area of selected cell X Mean fluorescence of background readings	CTCF=Integrated Density – (Area of selected cell X Mean fluorescence of background readings)		Average	STD		SARS2 nsp1
Sample 1	Background (Image 1)	1	616	13.914	6	23	8571	8571								Sample 1	Background (Image 1)	1	316	32.747	24	42	10348	10348								Sample 1	Background (Image 1)	1	472	17.758	8	26	8382	8382								Sample 1	Background (Image 1)
	non-expressing (Image 1)	2	2455	76.957	42	121	188930	188930		34158.9	154771	non-expressing	51101	28225.6			non-expressing (Image 1)	2	1479	99.302	59	146	146868	146868		48432.8	98435.2	non-expressing	83454.1	14531.4			non-expressing (Image 1)	2	1240	60.769	23	96	75353	75353		22019.9	53333.1	non-expressing	68096.8	16453.9			non-expressing (Image 1)
		3	601	76.423	38	100	45930	45930		8362.31	37567.7	expressing	30181.7	9262.62				3	1278	110.135	61	162	140753	140753		41850.7	98902.3	expressing	72991.7	24878.5				3	1495	63.353	28	104	94713	94713		26548.2	68164.8	expressing	65912.2	18021.3
		4	618	68.862	40	97	42557	42557		8598.85	33958.1							4	1348	109.7	60	158	147875	147875		44143	103732							4	1525	62.73	32	106	95663	95663		27080.9	68582.1
		5	809	66.355	33	96	53681	53681		11256.4	42424.6	% of non-expressing	59.0629					5	825	116.982	76	171	96510	96510		27016.3	69493.7	% of non-expressing	87.4633					5	1036	65.098	37	105	67442	67442		18397.3	49044.7	% of non-expressing	96.792
		6	892	69.53	27	106	62021	62021		12411.3	49609.7							6	1279	112.345	68	155	143689	143689		41883.4	101806							6	950	65.233	24	109	61971	61971		16870.1	45100.9
		7	645	63.997	38	88	41278	41278		8974.53	32303.5							7	844	112.418	78	164	94881	94881		27638.5	67242.5							7	1688	65.273	43	110	110180	110180		29975.5	80204.5
		8	626	80.497	37	111	50391	50391		8710.16	41680.8							8	1491	98.861	64	139	147402	147402		48825.8	98576.2							8	1379	69.27	42	109	95524	95524		24488.3	71035.7
		9	681	85.241	43	115	58049	58049		9475.43	48573.6							9	1133	100.336	60	150	113681	113681		37102.4	76578.6							9	1872	66.614	42	102	124702	124702		33243	91459
		10	1462	49.235	27	73	71982	71982		20342.3	51639.7							10	1108	100.144	52	143	110960	110960		36283.7	74676.3							10	1171	71.104	34	121	83263	83263		20794.6	62468.4
		11	641	59.743	33	85	38295	38295		8918.87	29376.1							11	1376	97.886	58	147	134691	134691		45059.9	89631.1							11	1908	67.322	29	111	128451	128451		33882.3	94568.7
		12	450	60.773	36	94	27348	27348		6261.3	21086.7							12	1357	103.534	58	152	140496	140496		44437.7	96058.3							12	1200	63.962	39	96	76754	76754		21309.6	55444.4
		13	1233	73.706	36	107	90880	90880		17156	73724							13	1000	95.874	57	150	95874	95874		32747	63127							13	1897	69.691	33	112	132204	132204		33686.9	98517.1
		14	1027	72.877	40	106	74845	74845		14289.7	60555.3							14	1085	99.473	60	144	107928	107928		35530.5	72397.5							14	799	83.13	47	113	66421	66421		14188.6	52232.4
		15	923	79.094	51	110	73004	73004		12842.6	60161.4							15	1018	114.617	63	164	116680	116680		33336.4	83343.6							15	1688	59.293	24	114	100087	100087		29975.5	70111.5
		16	925	88.297	35	130	81675	81675		12870.4	68804.6							16	1222	101.04	47	159	123471	123471		40016.8	83454.2							16	1292	77.758	45	114	100463	100463		22943.3	77519.7
		17	839	74.943	38	114	62877	62877		11673.8	51203.2							17	1391	94.173	46	145	130994	130994		45551.1	85442.9							17	1454	63.14	27	107	91806	91806		25820.1	65985.9
		18	511	84.266	58	102	43060	43060		7110.05	35949.9							18	1122	108.021	66	151	121200	121200		36742.1	84457.9							18	1463	80.439	40	125	117682	117682		25980	91702
		19	379	77.29	36	103	29293	29293		5273.41	24019.6							19	902	98.71	58	143	89036	89036		29537.8	59498.2							19	1498	60.147	25	107	90100	90100		26601.5	63498.5
		20	933	75.377	40	111	70327	70327		12981.8	57345.2							20	1443	101.625	64	145	146645	146645		47253.9	99391.1							20	1336	59.442	31	99	79415	79415		23724.7	55690.3
		21	763	75.86	42	105	57881	57881		10616.4	47264.6							21	1081	90.877	52	129	98238	98238		35399.5	62838.5							21	1223	56.41	25	82	68990	68990		21718	47272
	expressing (Image 1)	22	1210	46.268	23	69	55984	55984		16835.9	39148.1						expressing (Image 1)	22	1648	86.16	50	131	141991	141991		53967.1	88023.9						expressing (Image 1)	22	1407	48.187	24	78	67799	67799		24985.5	42813.5						expressing (Image 1)
		23	819	54.543	34	80	44671	44671		11395.6	33275.4							23	1102	84.195	50	125	92783	92783		36087.2	56695.8							23	1895	71.026	38	105	134594	134594		33651.4	100943
		24	1224	49.691	29	73	60822	60822		17030.7	43791.3							24	1390	102.36	61	152	142281	142281		45518.3	96762.7							24	1453	78.829	49	115	114538	114538		25802.4	88735.6
		25	706	52.354	29	77	36962	36962		9823.28	27138.7							25	1522	84.995	53	115	129363	129363		49840.9	79522.1							25	1778	59.023	34	102	104943	104943		31573.7	73369.3
		26	624	38.571	25	50	24068	24068		8682.34	15385.7							26	2053	110.529	63	155	226917	226917		67229.6	159687							26	2121	54.839	31	88	116313	116313		37664.7	78648.3
		27	693	38.032	24	53	26356	26356		9642.4	16713.6							27	1152	79.953	48	102	92106	92106		37724.5	54381.5							27	2111	57.774	36	91	121960	121960		37487.1	84472.9
		28	984	33.239	23	49	32707	32707		13691.4	19015.6							28	1482	73.107	48	104	108345	108345		48531.1	59813.9							28	1992	48.061	21	77	95738	95738		35373.9	60364.1
		29	912	37.413	22	60	34121	34121		12689.6	21431.4							29	1378	77.214	51	103	106401	106401		45125.4	61275.6							29	1530	53.538	27	100	81913	81913		27169.7	54743.3
		30	1148	46.445	25	73	53319	53319		15973.3	37345.7							30	1051	80.412	53	107	84513	84513		34417.1	50095.9							30	1772	50.095	26	85	88768	88768		31467.2	57300.8
		31	772	67.232	42	92	51903	51903		10741.6	41161.4							31	1161	71.851	44	104	83419	83419		38019.3	45399.7							31	1229	51.685	33	76	63521	63521		21824.6	41696.4
		32	912	60.344	38	82	55034	55034		12689.6	42344.4							32	1416	71.328	42	98	101000	101000		46369.8	54630.2							32	1190	49.964	33	72	59457	59457		21132	38325
		33	577	53.206	33	73	30700	30700		8028.38	22671.6							33	1657	85.993	51	115	142491	142491		54261.8	88229.2							33	1979	54.706	30	79	108263	108263		35143.1	73119.9
		34	930	47.232	25	72	43926	43926		12940	30986							34	1300	82.854	33	118	107710	107710		42571.1	65138.9							34	1601	62.354	34	89	99829	99829		28430.6	71398.4
		35	991	53.188	35	76	52709	52709		13788.8	38920.2							35	1309	83.379	37	129	109143	109143		42865.8	66277.2							35	2034	58.725	31	94	119447	119447		36119.8	83327.2
		36	677	51.055	32	75	34564	34564		9419.78	25144.2							36	1840	77.303	38	147	142238	142238		60254.5	81983.5							36	1805	50.193	25	85	90598	90598		32053.2	58544.8
		37	1099	51.999	36	70	57147	57147		15291.5	41855.5							37	1525	89.775	57	125	136907	136907		49939.2	86967.8							37	2039	53.254	22	96	108584	108584		36208.6	72375.4
		38	765	51.166	32	70	39142	39142		10644.2	28497.8							38	1202	88.716	46	116	106637	106637		39361.9	67275.1							38	1115	51.903	22	80	57872	57872		19800.2	38071.8
		39	628	45.935	32	63	28847	28847		8737.99	20109							39	1273	87.167	36	134	110964	110964		41686.9	69277.1							39	2882	46.968	18	70	135361	135361		51178.6	84182.4
		40	681	51.971	40	71	35392	35392		9475.43	25916.6							40	997	102.069	68	150	101763	101763		32648.8	69114.2							40	1435	60.858	40	84	87331	87331		25482.7	61848.3
		41	730	58.821	40	77	42939	42939		10157.2	32781.8							41	1126	85.396	46	118	96156	96156		36873.1	59282.9							41	1979	45.027	21	74	89108	89108		35143.1	53964.9
Sample 2	Background (Image 1)	1	508	37.799	27	47	19202	19202								Sample 2	Background (Image 1)	1	535	23.798	15	33	12732	12732								Sample 2	Background (Image 1)	1	413	16.31	9	25	6736	6736								Sample 2	Background (Image 1)
	non-expressing (Image 1)	2	1304	125.521	59	171	163680	163680		49289.9	114390	non-expressing	100442	16283.8			non-expressing (Image 1)	2	1112	118.549	67	152	131827	131827		26463.4	105364	non-expressing	87970.6	20844.3			non-expressing (Image 1)	2	1081	73.258	40	125	79192	79192		17631.1	61560.9	non-expressing	72161.9	22243			non-expressing (Image 1)
		3	1203	123.041	60	174	148018	148018		45472.2	102546	expressing	61410.5	31567.1				3	1126	107.659	68	153	121224	121224		26796.5	94427.5	expressing	78580.4	24318.7				3	1038	67.863	37	106	70442	70442		16929.8	53512.2	expressing	60499.3	17775.5
		4	1424	104.827	41	152	149273	149273		53825.8	95447.2							4	1021	112.025	54	159	114378	114378		24297.8	90080.2							4	1026	62.52	26	110	64146	64146		16734.1	47411.9
		5	1502	110.162	63	167	165463	165463		56774.1	108689	% of non-expressing	61.1405					5	1018	128.874	69	170	131194	131194		24226.4	106968	% of non-expressing	89.3258					5	1110	88.48	45	138	98213	98213		18104.1	80108.9	% of non-expressing	83.8383
		6	1236	113.249	67	173	139976	139976		46719.6	93256.4							6	821	110.989	50	162	91122	91122		19538.2	71583.8							6	1564	64.285	30	107	100542	100542		25508.8	75033.2
		7	891	142.791	74	188	127227	127227		33678.9	93548.1							7	753	131.375	68	175	98925	98925		17919.9	81005.1							7	1605	69.783	36	112	112002	112002		26177.5	85824.4
		8	787	128.527	72	173	101151	101151		29747.8	71403.2							8	1020	127.856	67	177	130413	130413		24274	106139							8	1994	67.731	33	107	135055	135055		32522.1	102533
		9	1291	118.575	69	174	153080	153080		48798.5	104281							9	1223	98.215	42	139	120117	120117		29105	91012							9	1598	53.589	26	96	85635	85635		26063.4	59571.6
		10	1566	117.722	60	167	184352	184352		59193.2	125159							10	1158	133.775	83	178	154912	154912		27558.1	127354							10	1687	55.586	26	103	93773	93773		27515	66258
	expressing (Image 1)	11	822	102.015	73	125	83856	83856		31070.8	52785.2							11	1160	136.045	87	171	157812	157812		27605.7	130206							11	1494	50.699	19	88	75745	75745		24367.1	51377.9
		12	1199	134.392	93	170	161136	161136		45321	115815							12	558	126.989	85	155	70860	70860		13279.3	57580.7							12	1793	58.052	20	109	104087	104087		29243.8	74843.2
		13	764	97.378	73	121	74397	74397		28878.4	45518.6							13	873	123.052	75	164	107424	107424		20775.7	86648.3							13	1299	65.727	33	111	85379	85379		21186.7	64192.3
		14	933	85.878	50	123	80124	80124		35266.5	44857.5							14	1040	114.81	77	155	119402	119402		24749.9	94652.1							14	1686	72.072	27	109	121513	121513		27498.7	94014.3
		15	600	116.145	75	143	69687	69687		22679.4	47007.6							15	702	126.286	72	176	88653	88653		16706.2	71946.8							15	1414	72.884	39	119	103058	103058		23062.3	79995.7
		16	1362	129.46	80	190	176325	176325		51482.2	124843							16	805	107.544	69	151	86573	86573		19157.4	67415.6							16	1561	58.305	31	113	91014	91014		25459.9	65554.1
		17	1014	151.545	100	188	153667	153667		38328.2	115339							17	1042	91.529	40	148	95373	95373		24797.5	70575.5							17	2075	83.849	49	134	173987	173987		33843.2	140144
		18	961	78.883	62	97	75807	75807		36324.8	39482.2							18	773	106.853	54	145	82597	82597		18395.9	64201.1							18	1467	71.521	34	106	104922	104922		23926.8	80995.2
		19	1191	85.149	58	116	101412	101412		45018.6	56393.4							19	951	97.595	47	133	92813	92813		22631.9	70181.1							19	670	86.227	49	123	57772	57772		10927.7	46844.3
		20	1235	81.403	51	116	100533	100533		46681.8	53851.2							20	766	111.456	66	153	85375	85375		18229.3	67145.7							20	1631	54.212	24	89	88420	88420		26601.6	61818.4
		21	1477	66.346	42	102	97993	97993		55829.1	42163.9							21	1247	107.94	63	164	134601	134601		29676.1	104925							21	1085	63.909	33	96	69341	69341		17696.3	51644.7
	Background (Image 2)	1	300	25.583	16	34	7675	7675									expressing (Image 1)	22	661	96.101	30	128	63523	63523		15730.5	47792.5						expressing (Image 1)	22	1189	65.735	36	115	78159	78159		19392.6	58766.4						expressing (Image 1)
	non-expressing (Image 2)	2	1597	105.934	49	152	169176	169176		40856.1	128320							23	881	90.622	36	129	79838	79838		20966	58872							23	1482	59.507	33	96	88189	88189		24171.4	64017.6
		3	1215	113.953	59	158	138453	138453		31083.3	107370							24	965	96.499	32	124	93122	93122		22965.1	70156.9							24	1913	48.108	19	73	92031	92031		31201	60830
		4	1106	123.588	63	169	136688	136688		28294.8	108393							25	691	98.463	56	127	68038	68038		16444.4	51593.6							25	1641	50.552	29	79	82956	82956		26764.7	56191.3
		5	1016	126.202	77	178	128221	128221		25992.3	102229							26	843	137.421	85	170	115846	115846		20061.7	95784.3							26	1250	48.184	21	77	60230	60230		20387.5	39842.5
		6	1144	111.309	47	168	127337	127337		29267	98070							27	1240	138.079	74	190	171218	171218		29509.5	141708							27	1139	59.841	33	90	68159	68159		18577.1	49581.9
		7	1533	89.637	40	154	137413	137413		39218.7	98194.3							28	1467	84.209	44	130	123535	123535		34911.7	88623.3							28	1774	52.318	28	80	92812	92812		28933.9	63878.1
		8	903	100.003	54	127	90303	90303		23101.4	67201.6							29	871	79.444	44	106	69196	69196		20728.1	48467.9							29	1644	55.916	35	82	91926	91926		26813.6	65112.4
		9	1342	83.531	47	127	112099	112099		34332.4	77766.6							30	1344	101.229	56	139	136052	136052		31984.5	104067							30	1362	53.855	24	83	73351	73351		22214.2	51136.8
		10	1658	92.944	49	141	154101	154101		42416.6	111684							31	1478	91.993	59	121	135965	135965		35173.4	100792							31	1327	49.111	22	75	65170	65170		21643.4	43526.6
	expressing (Image 2)	11	1873	91.169	49	148	170759	170759		47917	122842							32	1111	110.037	55	155	122251	122251		26439.6	95811.4							32	1368	57.768	38	84	79026	79026		22312.1	56713.9
		12	1167	99.139	58	160	115695	115695		29855.4	85839.6							33	1151	72.075	31	106	82958	82958		27391.5	55566.5							33	2278	45.887	28	66	104531	104531		37154.2	67376.8
		13	2028	53.004	21	98	107493	107493		51882.3	55610.7							34	1006	79.451	37	119	79928	79928		23940.8	55987.2							34	1237	50.343	26	71	62274	62274		20175.5	42098.5
		14	1123	53.936	35	76	60570	60570		28729.7	31840.3							35	1150	86.778	43	118	99795	99795		27367.7	72427.3							35	1466	44.899	25	68	65822	65822		23910.5	41911.5
		15	1740	56.746	34	78	98738	98738		44514.4	54223.6							36	1337	100.863	33	155	134854	134854		31817.9	103036							36	1531	83.478	32	125	127805	127805		24970.6	102834
		16	1264	63.82	38	86	80668	80668		32336.9	48331.1							37	1157	85.908	36	124	99395	99395		27534.3	71860.7							37	1189	63.665	36	105	75698	75698		19392.6	56305.4
		17	1558	63.628	45	94	99132	99132		39858.3	59273.7							38	1092	88.628	48	118	96782	96782		25987.4	70794.6							38	1887	49.155	30	73	92755	92755		30777	61978
		18	899	58.041	24	83	52179	52179		22999.1	29179.9						Background (Image 2)	1	364	27.478	20	36	10002	10002										39	1481	44.999	29	61	66644	66644		24155.1	42488.9
		19	954	54.323	40	74	51824	51824		24406.2	27417.8						expressing (Image 2)	2	2532	63.317	34	108	160319	160319		69574.3	90744.7							40	1399	78.671	53	103	110061	110061		22817.7	87243.3
		20	724	76.696	54	96	55528	55528		18522.1	37005.9							3	1969	72.087	37	110	141940	141940		54104.2	87835.8							41	1521	80.841	54	105	122959	122959		24807.5	98151.5
																		4	973	88.82	37	132	86422	86422		26736.1	59685.9
Sample 3	Background (Image 1)	1	328	19.03	11	27	6242	6242								Sample 3	Background (Image 1)	1	366	27.973	19	37	10238	10238								Sample 3	Background (Image 1)	1	300	20.573	13	32	6172	6172								Sample 3	Background (Image 1)
	non-expressing (Image 1)	2	1314	96.872	55	151	127290	127290		25005.4	102285	non-expressing	108644	25550.4			non-expressing (Image 1)	2	1618	103.695	55	172	167778	167778		45260.3	122518	non-expressing	87722.6	24300.5			non-expressing (Image 1)	2	1324	65.018	40	99	86084	86084		27238.7	58845.3	non-expressing	65890.6	11336.1			non-expressing (Image 1)
		3	1360	92.5	45	155	125800	125800		25880.8	99919.2	expressing	47588.4	15708.4				3	1253	107.905	46	176	135205	135205		35050.2	100155	expressing	86738	21618.9				3	1037	65.62	39	95	68048	68048		21334.2	46713.8	expressing	54373.6	14134.4
		4	1649	74.067	23	139	122136	122136		31380.5	90755.5							4	1270	98.753	45	163	125416	125416		35525.7	89890.3							4	1277	60.425	38	87	77163	77163		26271.7	50891.3
		5	1097	89.875	42	149	98593	98593		20875.9	77717.1	% of non-expressing	43.8021					5	1299	110.264	43	167	143233	143233		36336.9	106896	% of non-expressing	98.8776					5	1563	62.965	31	101	98414	98414		32155.6	66258.4	% of non-expressing	82.521
		6	1142	100.21	61	167	114440	114440		21732.3	92707.7							6	1296	114.488	66	181	148377	148377		36253	112124							6	1294	68.729	33	103	88935	88935		26621.5	62313.5
		7	1126	80.393	36	133	90522	90522		21427.8	69094.2							7	827	130.771	79	191	108148	108148		23133.7	85014.3							7	1176	69.011	38	111	81157	81157		24193.8	56963.2
		8	1708	98.826	38	145	168794	168794		32503.2	136291							8	1079	118.145	63	178	127478	127478		30182.9	97295.1							8	1502	62.515	37	99	93897	93897		30900.6	62996.4
		9	1392	104.107	45	162	144917	144917		26489.8	118427							9	1239	132.836	74	194	164584	164584		34658.5	129925							9	1120	68.489	39	106	76708	76708		23041.8	53666.2
		10	1062	114.684	57	174	121794	121794		20209.9	101584							10	1191	115.801	78	152	137919	137919		33315.8	104603							10	1273	65.826	33	103	83796	83796		26189.4	57606.6
		11	2322	86.295	36	133	200377	200377		44187.7	156189							11	1133	116.915	71	160	132465	132465		31693.4	100772							11	1294	78.96	36	114	102174	102174		26621.5	75552.5
		12	1734	69.044	36	104	119722	119722		32998	86724							12	1292	112.016	50	161	144725	144725		36141.1	108584							12	1064	75.696	49	106	80541	80541		21889.7	58651.3
		13	1724	97.526	27	145	168135	168135		32807.7	135327							13	570	118.977	75	147	67817	67817		15944.6	51872.4							13	1149	80.564	45	133	92568	92568		23638.4	68929.6
		14	1125	119.814	63	167	134791	134791		21408.8	113382							14	1083	97.127	46	141	105188	105188		30294.8	74893.2							14	1424	74.795	41	111	106508	106508		29296	77212
		15	1381	117.82	61	171	162709	162709		26280.4	136429							15	1317	94.943	49	130	125040	125040		36840.4	88199.6							15	1395	72.779	40	104	101527	101527		28699.3	72827.7
		16	890	132.272	38	202	117722	117722		16936.7	100785							16	1043	86.023	48	124	89722	89722		29175.8	60546.2							16	1054	81.389	41	125	85784	85784		21683.9	64100.1
		17	1403	117.443	50	185	164772	164772		26699.1	138073							17	923	88.309	50	130	81509	81509		25819.1	55689.9							17	1483	79.709	46	121	118209	118209		30509.8	87699.2
		18	1114	103.523	46	168	115325	115325		21199.4	94125.6							18	621	112.609	70	149	69930	69930		17371.2	52558.8							18	1328	80.765	39	132	107256	107256		27320.9	79935.1
		19	1755	68.552	16	119	120309	120309		33397.7	86911.4							19	993	106.127	48	158	105384	105384		27777.2	77606.8							19	997	91.177	55	144	90903	90903		20511.3	70391.7
		20	1690	69.067	40	104	116724	116724		32160.7	84563.3							20	931	121.542	75	162	113156	113156		26042.9	87113.1							20	1166	94.6	49	138	110304	110304		23988.1	86315.9
		21	2138	89.932	55	133	192275	192275		40686.1	151589							21	637	103.633	63	142	66014	66014		17818.8	48195.2							21	906	86.734	55	124	78581	78581		18639.1	59941.9
	expressing (Image 1)	22	1276	61.179	29	101	78065	78065		24282.3	53782.7						expressing (Image 1)	22	1853	77.99	44	119	144515	144515		51834	92681						expressing (Image 1)	22	1289	51.867	34	80	66856	66856		26518.6	40337.4						expressing (Image 1)
		23	1077	63.119	29	98	67979	67979		20495.3	47483.7							23	983	82.549	54	108	81146	81146		27497.5	53648.5							23	1526	66.354	25	96	101256	101256		31394.4	69861.6
		24	766	52.458	28	77	40183	40183		14577	25606							24	1002	128.808	82	176	129066	129066		28028.9	101037							24	1129	66.587	32	87	75177	75177		23226.9	51950.1
		25	1028	53.233	28	81	54724	54724		19562.8	35161.2							25	985	89.211	53	117	87873	87873		27553.4	60319.6							25	1129	55.523	35	81	62685	62685		23226.9	39458.1
		26	929	80.395	59	97	74687	74687		17678.9	57008.1							26	1551	91.727	58	120	142269	142269		43386.1	98882.9							26	1258	61.907	41	86	77879	77879		25880.8	51998.2
		27	1252	77.325	44	130	96811	96811		23825.6	72985.4							27	1249	121.568	73	168	151838	151838		34938.3	116900							27	926	56.395	30	74	52222	52222		19050.6	33171.4
		28	881	64.809	23	90	57097	57097		16765.4	40331.6							28	1224	118.035	68	153	144475	144475		34239	110236							28	1160	63.474	35	89	73630	73630		23864.7	49765.3
		29	613	82.411	56	104	50518	50518		11665.4	38852.6							29	1856	85.564	43	118	158806	158806		51917.9	106888							29	1496	56.581	34	78	84645	84645		30777.2	53867.8
		30	805	90.032	61	141	72476	72476		15319.2	57156.8							30	1371	81.898	42	115	112282	112282		38351	73931							30	1573	57.718	30	83	90790	90790		32361.3	58428.7
		31	1038	76.615	43	104	79526	79526		19753.1	59772.9							31	1624	94.6	41	155	153631	153631		45428.2	108203							31	1185	74.829	44	114	88672	88672		24379	64293
		32	1154	73.207	46	104	84481	84481		21960.6	62520.4							32	1780	71.592	39	104	127434	127434		49791.9	77642.1							32	1674	74.023	41	115	123914	123914		34439.2	89474.8
		33	725	78.788	51	103	57121	57121		13796.8	43324.2							33	1250	97.042	60	124	121302	121302		34966.2	86335.8							33	1322	59.723	37	84	78954	78954		27197.5	51756.5
		34	493	88.659	55	124	43709	43709		9381.79	34327.2							34	1127	85.124	52	116	95935	95935		31525.6	64409.4							34	1104	61.617	40	97	68025	68025		22712.6	45312.4
		35	422	88.258	54	115	37245	37245		8030.66	29214.3							35	1540	88.529	57	128	136335	136335		43078.4	93256.6							35	1503	76.997	37	115	115727	115727		30921.2	84805.8
	Background (Image 2)	36	420	31.295	20	45	13144	13144										36	1416	85.011	51	130	120375	120375		39609.8	80765.2							36	1139	62.51	39	85	71199	71199		23432.6	47766.4
	expressing (Image 2)	37	1533	85.479	52	125	131040	131040		47975.2	83064.8							37	1306	87.487	54	111	114258	114258		36532.7	77725.3							37	1237	70.568	37	97	87293	87293		25448.8	61844.2
		38	912	78.428	49	104	71526	71526		28541	42985							38	1579	105.775	76	145	167018	167018		44169.4	122849							38	1833	49.337	26	76	90435	90435		37710.3	52724.7
		39	736	74.925	47	93	55145	55145		23033.1	32111.9							39	1093	75.218	40	106	82213	82213		30574.5	51638.5							39	1155	58.489	28	87	67555	67555		23761.8	43793.2
		40	756	73.747	45	96	55753	55753		23659	32094							40	1460	68.17	37	102	99528	99528		40840.6	58687.4							40	1203	62.409	37	83	75078	75078		24749.3	50328.7
		41	762	81.999	63	107	62483	62483		23846.8	38636.2							41	1505	93.571	50	130	140824	140824		42099.4	98724.6							41	1133	61.644	32	109	69843	69843		23309.2	46533.8
		42	1412	77.576	41	113	109537	109537		44188.5	65348.5
			% of non-expressing
		Sample 1	Sample 2	Sample 3		Average	STD
	SARS1 nsp1	96.792	83.8383	82.521		87.7171	7.88665
	SARS2 nsp1	85.6713	78.7548	97.632		87.3527	9.55025
	NL63 nsp1	59.0629	61.1405	43.8021		54.6685	9.46772
	229E nsp1	87.4633	89.3258	98.8776		91.8889	6.12364
[truncated: 12 more columns]

## Sheet: Figure 2B
Calculation of fold change in Luc mRNA
Sample Name	Gene	Ct	ctrl avg Ct	delta Ct	amplification factor^delta Ct	gene expression ratio		18S rRNA
GFP 1	FF Luc	19.35	17.4933	-1.85667	0.281684	0.348069		Slope:	-3.627
GFP 2	FF Luc	16.72		0.773333	1.69505	1.22105		Y-int:	38.242
GFP 3	FF Luc	16.41		1.08333	2.09437	2.35289		Primer Efficiency:	88.6731
SARS1 1	FF Luc	16.83		0.663333	1.57248	1.40564		Amplification Factor:	1.88673
SARS1 2	FF Luc	17.69		-0.196667	0.874412	0.587406
SARS1 3	FF Luc	17.07		0.423333	1.33493	1.41642
SARS2 1	FF Luc	17.58		-0.0866667	0.942574	1.05222		FF Luc
SARS2 2	FF Luc	17.03		0.463333	1.37187	1.04635		Slope:	-3.3743
SARS2 3	FF Luc	17.08		0.413333	1.32585	1.41574		Y-int:	34.756
229E 1	FF Luc	16.08		1.41333	2.62333	1.8659		Primer Efficiency:	97.8599
229E 2	FF Luc	16.06		1.43333	2.65937	3.75476		Amplification Factor:	1.9786
229E 3	FF Luc	16.23		1.26333	2.36809	2.57727
NL 1	FF Luc	22.71		-5.21667	0.0284446	0.0313528
NL 2	FF Luc	23.28		-5.78667	0.0192786	0.0161732
NL 3	FF Luc	25.3		-7.80667	0.00485773	0.00856514
GFP 1	18S rRNA	8.33	7.99667	-0.333333	0.809276
GFP 2	18S rRNA	7.48		0.516667	1.38819
GFP 3	18S rRNA	8.18		-0.183333	0.890129
SARS1 1	18S rRNA	7.82		0.176667	1.11869
SARS1 2	18S rRNA	7.37		0.626667	1.4886
SARS1 3	18S rRNA	8.09		-0.0933333	0.942469
SARS2 1	18S rRNA	8.17		-0.173333	0.895798
SARS2 2	18S rRNA	7.57		0.426667	1.3111
SARS2 3	18S rRNA	8.1		-0.103333	0.936505
229E 1	18S rRNA	7.46		0.536667	1.40593
229E 2	18S rRNA	8.54		-0.543333	0.708268
229E 3	18S rRNA	8.13		-0.133333	0.918837
NL 1	18S rRNA	8.15		-0.153333	0.907245
NL 2	18S rRNA	7.72		0.276667	1.19201
NL 3	18S rRNA	8.89		-0.893333	0.567152

## Sheet: Figure 2C
Calculation of Pol I RNA produced
		Ct - Y-int	E/slope	10^F		slope:	-3.2645
Sample Name	Ct	math	copy number (log10)	copy number		Y-int:	38.183
GFP PolI	22.4759	-15.7071	4.81147	64784.8
GFP PolI	21.5676	-16.6154	5.08973	122949
GFP PolI	21.306	-16.877	5.16987	147866
NL63 PolI	18.3337	-19.8493	6.08036	1.20327e+06
NL63 PolI	18.4852	-19.6978	6.03394	1.08129e+06
NL63 PolI	18.6204	-19.5626	5.99253	982945
Calculation of Pol II RNA produced
		Ct - Y-int	E/slope	10^F		slope:	-3.3661
Sample Name	Ct	math	copy number (log10)	copy number		Y-int:	36.719
GFP PolII	17.3971	-19.3219	5.74014	549716
GFP PolII	17.0728	-19.6462	5.8365	686276
GFP PolII	16.862	-19.857	5.89912	792715
NL63 PolII	26.3781	-10.3409	3.07207	1180.5
NL63 PolII	25.7223	-10.9967	3.26689	1848.8
NL63 PolII	26.7704	-9.94865	2.95554	902.696

## Sheet: Figure 2D
Calculation of IFN-beta mRNA
		Ct - Y-int	E/slope	10^F		slope:	-3.2182
Sample Name	Ct	math	copy number (log10)	Copy number		Y-int:	34.796
GFP Mock 1	26.2907	-8.50525	2.64286	439.401
GFP Mock 2	26.0908	-8.70522	2.705	506.989
GFP Mock 3	26.0246	-8.77143	2.72557	531.58
GFP ActD SeV 1	28.545	-6.25104	1.9424	87.5794
GFP ActD SeV 2	28.2556	-6.5404	2.03231	107.725
GFP ActD SeV 3	27.9976	-6.79843	2.11249	129.567
GFP SeV 1	24.0135	-10.7825	3.35048	2241.2
GFP SeV 2	24.1795	-10.6165	3.2989	1990.22
GFP SeV 3	23.9744	-10.8216	3.36263	2304.76
NL63 SeV 1	25.1899	-9.60607	2.98492	965.875
NL63 SeV 2	25.2707	-9.52534	2.95984	911.667
NL63 SeV 3	25.2089	-9.58707	2.97902	952.835

## Sheet: Figure 3B
Luciferase Values						Uncropped western blot
Sample	Luminescence	Log 10
GFP	10228889	7.00983
GFP	10606814	7.02558
GFP	10872691	7.03634
NL63 WT	117812	5.07119
NL63 WT	100478	5.00207
NL63 WT	127005	5.10382
229E WT	5893340	6.77036
229E WT	5882201	6.76954
229E WT	6548705	6.81616
Chimera A	126587	5.10239
Chimera A	125542	5.09879
Chimera A	144562	5.16005
Chimera B	894652	5.95165
Chimera B	785314	5.89504
Chimera B	886311	5.94759
Chimera C	13147667	7.11885
Chimera C	11676155	7.0673
Chimera C	12956234	7.11248
Chimera D	11929498	7.07662
Chimera D	12335341	7.09115
Chimera D	13600861	7.13357
Chimera E	3656386	6.56305
Chimera E	3895217	6.59053
Chimera E	3476440	6.54113
Chimera F	2478331	6.39416
Chimera F	2440668	6.38751
Chimera F	2505482	6.39889
Chimera G	10217183	7.00933
Chimera G	10037040	7.00161
Chimera G	10380836	7.01623
Chimera H	533854	5.72742
Chimera H	490933	5.69102
Chimera H	637476	5.80446
Chimera I	11497038	7.06059
Chimera I	7827673	6.89363
Chimera I	9289110	6.96797
Chimera J	526239	5.72118
Chimera J	404207	5.6066
Chimera J	380192	5.58

## Sheet: Figure 4B
Raw values for Rpb1 median fluorescence intensity
	nsp1+	nsp1-
NL63	3176	13481
NL63	3028	11963
NL63	2854	11377
229E	11403	11963
229E	11586	12156
229E	10412	11070

## Sheet: Figure 5A
NL63 nsp1 w/o MG132			Area	Mean	Min	Max	IntDen	RawIntDen		Area of selected cell X Mean fluorescence of background readings	CTCF=Integrated Density – (Area of selected cell X Mean fluorescence of background readings)		Average	STD		% of non-expressing cells Summary of 3 exp
Sample 1	Background (Image 1)	1	104	88.394	75	100	9193	9193								Average	STD
	non-expressing (Image 1)	2	553	116.913	82	145	64653	64653		48881.9	15771.1	non-expressing	30077.4	21555.7		10.7773	4.11209
		3	1218	138.29	102	175	168437	168437		107664	60773.1	expressing	3676.27	12255.9
		4	992	122.636	95	155	121655	121655		87686.8	33968.2
		5	1569	109.375	80	131	171609	171609		138690	32918.8	% of non-expressing	12.2227
		6	1063	114.614	76	143	121835	121835		93962.8	27872.2
		7	1820	145.013	115	171	263923	263923		160877	103046
		8	989	108.482	80	135	107289	107289		87421.7	19867.3
		9	781	106.251	82	129	82982	82982		69035.7	13946.3
		10	804	113.366	85	143	91146	91146		71068.8	20077.2
		11	881	106.713	76	137	94014	94014		77875.1	16138.9
		12	1002	105.471	78	134	105682	105682		88570.8	17111.2
		13	928	106.671	67	134	98991	98991		82029.6	16961.4
		14	602	113.691	71	140	68442	68442		53213.2	15228.8
		15	1169	122.373	90	157	143054	143054		103333	39721.4
		16	905	111.346	87	139	100768	100768		79996.6	20771.4
		17	1036	112.403	77	134	116449	116449		91576.2	24872.8
		18	836	108.274	83	134	90517	90517		73897.4	16619.6
		19	734	124.341	97	150	91266	91266		64881.2	26384.8
		20	977	145.599	109	177	142250	142250		86360.9	55889.1
		21	1359	105.766	71	128	143736	143736		120127	23608.6
	expressing(Image 1)	22	607	84.651	64	122	51383	51383		53655.2	-2272.16
		23	806	68.949	53	86	55573	55573		71245.6	-15672.6
		24	785	57.553	43	73	45179	45179		69389.3	-24210.3
		25	1040	67.555	52	94	70257	70257		91929.8	-21672.8
		26	673	67.021	55	89	45105	45105		59489.2	-14384.2
		27	751	103.557	79	136	77771	77771		66383.9	11387.1
		28	1252	98.472	70	134	123287	123287		110669	12617.7
	Background (Image 2)	1	492	74.333	59	86	36572	36572
	expressing(Image 2)	2	976	83.817	72	98	81805	81805		72549	9255.99
		3	794	89.332	78	105	70930	70930		59020.4	11909.6
		4	1298	87.854	73	101	114034	114034		96484.2	17549.8
		5	707	86.471	74	103	61135	61135		52553.4	8581.57
		6	832	94.03	75	106	78233	78233		61845.1	16387.9
		7	1001	78.776	68	89	78855	78855		74407.3	4447.67
		8	933	88.865	76	104	82911	82911		69352.7	13558.3
		9	1145	83.322	69	100	95404	95404		85111.3	10292.7
		10	1080	81.682	70	101	88217	88217		80279.6	7937.36
		11	1588	77.794	63	92	123537	123537		118041	5496.2
		12	672	85.557	75	100	57494	57494		49951.8	7542.22
		13	830	87.37	67	115	72517	72517		61696.4	10820.6
		14	1007	77.129	64	90	77669	77669		74853.3	2815.67
		15	672	81.496	68	97	54765	54765		49951.8	4813.22
Sample 2	Background (Image 1)	1	349	70.579	60	81	24632	24632
	non-expressing (Image 1)	2	1006	106.736	77	134	107376	107376		71002.5	36373.5	uninfected	41274.7	13404.7
		3	1004	113.721	85	137	114176	114176		70861.3	43314.7	infected	2533.3	6557.37
		4	1501	98.977	76	118	148565	148565		105939	42625.9
		5	1531	93.794	64	118	143598	143598		108056	35541.6	% of uninfected	6.13766
		6	1184	102.979	68	136	121927	121927		83565.5	38361.5
		7	1116	98.849	70	121	110316	110316		78766.2	31549.8
		8	1441	97.404	67	124	140359	140359		101704	38654.7
		9	1801	102.084	63	128	183853	183853		127113	56740.2
		10	1224	92.226	57	117	112885	112885		86388.7	26496.3
		11	1287	92.12	71	111	118558	118558		90835.2	27722.8
		12	1624	85.659	61	106	139111	139111		114620	24490.7
		13	1288	123.385	96	153	158920	158920		90905.8	68014.2
		14	1317	107.425	75	139	141479	141479		92952.5	48526.5
		15	1353	99.112	70	126	134099	134099		95493.4	38605.6
		16	1399	107.104	64	131	149838	149838		98740	51098
		17	1057	96.868	59	130	102389	102389		74602	27787
		18	1298	102.756	64	133	133377	133377		91611.5	41765.5
		19	1240	109.339	80	130	135580	135580		87518	48062
		20	1022	96.748	71	130	98876	98876		72131.7	26744.3
		21	1631	115.349	74	143	188134	188134		115114	73019.7
	expressing (Image 1)	22	1394	64.831	51	83	90374	90374		98387.1	-8013.13
		23	1636	62.985	51	79	103043	103043		115467	-12424.2
		24	1285	68.53	53	84	88061	88061		90694	-2633.01
		25	1056	66.196	50	96	69903	69903		74531.4	-4628.42
		26	1068	75.869	57	96	81028	81028		75378.4	5649.63
		27	1483	74.466	58	96	110433	110433		104669	5764.34
		28	1166	67.172	54	86	78322	78322		82295.1	-3973.11
		29	1271	69.004	54	84	87704	87704		89705.9	-2001.91
		30	844	77.209	61	107	65164	65164		59568.7	5595.32
		31	1025	74.517	59	94	76380	76380		72343.5	4036.53
		32	1567	75.449	61	89	118229	118229		110597	7631.71
		33	1590	77.808	59	92	123714	123714		112221	11493.4
		34	1224	74.689	62	96	91419	91419		86388.7	5030.3
		35	2031	69.106	55	82	140355	140355		143346	-2990.95
		36	1043	77.395	66	94	80723	80723		73613.9	7109.1
		37	1306	76.764	64	91	100254	100254		92176.2	8077.83
		38	1034	75.669	63	88	78242	78242		72978.7	5263.31
		39	931	72.741	61	85	67722	67722		65709	2012.95
		40	865	82.429	68	97	71301	71301		61050.8	10250.2
		41	1105	79.1	67	96	87406	87406		77989.8	9416.21
Sample 3	Background (Image 1)	1	540	67.131	55	81	36251	36251
	non-expressing (Image 1)	2	1165	110.15	83	135	128325	128325		78207.6	50117.4	uninfected	43398.4	18389.8
		3	1402	86.141	63	108	120770	120770		94117.7	26652.3	infected	6063.41	8214.36
		4	1646	88.13	66	113	145062	145062		110498	34564.4
		5	1083	91.638	61	116	99244	99244		72702.9	26541.1	% of uninfected	13.9715
		6	1269	88.895	67	111	112808	112808		85189.2	27618.8
		7	911	95.189	72	114	86717	86717		61156.3	25560.7
		8	1199	109.901	77	136	131771	131771		80490.1	51280.9
		9	1386	90.175	63	114	124982	124982		93043.6	31938.4
		10	1153	106.435	78	132	122720	122720		77402	45318
		11	957	97.597	68	121	93400	93400		64244.4	29155.6
		12	1959	110.253	85	138	215985	215985		131510	84475.4
		13	1502	106.158	71	131	159450	159450		100831	58619.2
		14	1142	88.776	63	109	101382	101382		76663.6	24718.4
		15	915	110.819	88	130	101399	101399		61424.9	39974.1
		16	976	123.795	100	141	120824	120824		65519.9	55304.1
		17	1454	112.215	89	139	163161	163161		97608.5	65552.5
		18	870	108.476	90	126	94374	94374		58404	35970
		19	1571	120.379	90	145	189116	189116		105463	83653.2
		20	898	112.59	87	134	101106	101106		60283.6	40822.4
		21	661	112.714	89	134	74504	74504		44373.6	30130.4
	expressing(Image 1)	22	680	70.484	59	85	47929	47929		45649.1	2279.92
		23	1029	67.104	55	82	69050	69050		69077.8	-27.799
		24	924	65.667	54	79	60676	60676		62029	-1353.04
		25	1395	69.324	56	82	96707	96707		93647.7	3059.26
		26	1147	65.485	54	83	75111	75111		76999.3	-1888.26
		27	1073	60.953	50	75	65403	65403		72031.6	-6628.56
		28	1323	61.646	51	75	81557	81557		88814.3	-7257.31
		29	742	77.09	66	103	57201	57201		49811.2	7389.8
		30	770	70.858	60	84	54561	54561		51690.9	2870.13
		31	1322	69.036	59	83	91265	91265		88747.2	2517.82
		32	974	74.463	63	94	72527	72527		65385.6	7141.41
		33	949	73.286	62	90	69548	69548		63707.3	5840.68
		34	951	81.449	68	103	77458	77458		63841.6	13616.4
		35	870	86.057	61	104	74870	74870		58404	16466
		36	965	77.566	63	99	74851	74851		64781.4	10069.6
		37	1045	82.526	68	104	86240	86240		70151.9	16088.1
		38	537	79.523	62	94	42704	42704		36049.3	6654.65
		39	834	78.662	64	91	65604	65604		55987.3	9616.75
		40	797	101.103	78	137	80579	80579		53503.4	27075.6
		41	931	75.441	59	92	70236	70236		62499	7737.04
NL63 nsp1 w MG132			Area	Mean	Min	Max	IntDen	RawIntDen		Area of selected cell X Mean fluorescence of background readings	CTCF=Integrated Density – (Area of selected cell X Mean fluorescence of background readings)		Average	STD		% of non-expressing cells Summary of 3 exp
Sample 1	Background (Image 1)	1	514	80.364	68	93	41307	41307								Average	STD
	non-expressing (Image 1)	2	920	129.664	105	150	119291	119291		73934.9	45356.1	non-expressing	58259.1	22226.4		116.704	32.1046
		3	1104	158.221	126	177	174676	174676		88721.9	85954.1	expressing	88345.1	28907.4
		4	1082	129.59	89	159	140216	140216		86953.8	53262.2
		5	813	130.325	98	158	105954	105954		65335.9	40618.1	% of non-expressing	151.642
		6	1203	144.354	110	171	173658	173658		96677.9	76980.1
		7	1313	142.921	107	175	187655	187655		105518	82137.1
		8	1631	148.25	121	172	241796	241796		131074	110722
		9	1093	170.184	134	194	186011	186011		87837.9	98173.1
		10	1239	137.994	109	168	170974	170974		99571	71403
		11	1283	119.268	92	148	153021	153021		103107	49914
		12	1043	110.924	85	134	115694	115694		83819.7	31874.3
		13	1519	105.302	85	125	159953	159953		122073	37880.1
		14	1259	113.126	87	133	142426	142426		101178	41247.7
		15	899	120.264	90	145	108117	108117		72247.2	35869.8
		16	1397	121.933	84	150	170341	170341		112269	58072.5
		17	1195	122.163	98	149	145985	145985		96035	49950
		18	1347	119.627	88	153	161138	161138		108250	52887.7
		19	1048	121.188	91	145	127005	127005		84221.5	42783.5
		20	1070	117.036	93	136	125229	125229		85989.5	39239.5
		21	1397	123.926	103	151	173125	173125		112269	60856.5
	expressing (Image 1)	22	1404	155.435	122	180	218231	218231		112831	105400
		23	1035	157.153	125	182	162653	162653		83176.7	79476.3
		24	1449	148.255	103	185	214822	214822		116447	98374.6
		25	2017	146.95	90	178	296398	296398		162094	134304
		26	1306	143.067	99	171	186846	186846		104955	81890.6
		27	1589	140.632	119	166	223464	223464		127698	95765.6
		28	1984	149.86	108	178	297322	297322		159442	137880
		29	1659	160.563	130	189	266374	266374		133324	133050
		30	1586	123.247	101	151	195470	195470		127457	68012.7
		31	1601	154.332	117	178	247085	247085		128663	118422
		32	1666	118.553	95	157	197510	197510		133886	63623.6
		33	912	133.384	110	155	121646	121646		73292	48354
		34	1159	146.378	121	175	169652	169652		93141.9	76510.1
		35	1021	149.681	124	177	152824	152824		82051.6	70772.4
	Background (Image 2)	1	436	82.615	70	94	36020	36020
	expressing (Image 2)	2	1283	101.775	76	123	130577	130577		105995	24582
		3	1169	153.873	122	175	179877	179877		96576.9	83300.1
		4	1306	150.995	111	175	197199	197199		107895	89303.8
		5	1088	176.725	131	195	192277	192277		89885.1	102392
		6	1279	152.217	113	175	194686	194686		105665	89021.4
		7	895	156.879	127	187	140407	140407		73940.4	66466.6
Sample 2	Background (Image 1)	1	398	70.06	58	82	27884	27884
	non-expressing (Image 1)	2	892	134.731	104	170	120180	120180		62493.5	57686.5	non-expressing	76646.2	27924.6
		3	958	138.154	106	166	132352	132352		67117.5	65234.5	expressing	84287.2	23651.1
		4	879	132.061	109	155	116082	116082		61582.7	54499.3
		5	1371	130.871	99	154	179424	179424		96052.3	83371.7	% of non-expressing	109.969
		6	1133	122.693	99	146	139011	139011		79378	59633
		7	1321	141.54	110	167	186974	186974		92549.3	94424.7
		8	1670	147.956	114	172	247086	247086		117000	130086
		9	1577	151.114	98	188	238307	238307		110485	127822
		10	1522	108.327	87	130	164874	164874		106631	58242.7
		11	1336	106.004	82	130	141622	141622		93600.2	48021.8
		12	1467	120.313	76	147	176499	176499		102778	73721
		13	1256	121.029	84	149	152012	152012		87995.4	64016.6
		14	1247	112.111	72	140	139802	139802		87364.8	52437.2
		15	1191	125.136	98	151	149037	149037		83441.5	65595.5
		16	1715	147.529	120	167	253012	253012		120153	132859
		17	1360	155.512	124	181	211496	211496		95281.6	116214
		18	1050	126.714	100	151	133050	133050		73563	59487
		19	919	145.941	112	167	134120	134120		64385.1	69734.9
		20	1155	126.198	103	151	145759	145759		80919.3	64839.7
		21	1273	113.262	85	137	144182	144182		89186.4	54995.6
	expressing (Image 1)	22	862	165.459	146	185	142626	142626		60391.7	82234.3
		23	1283	151.655	118	181	194573	194573		89887	104686
		24	1058	162.211	126	188	171619	171619		74123.5	97495.5
		25	1062	153.272	112	181	162775	162775		74403.7	88371.3
		26	1309	144.255	107	168	188830	188830		91708.5	97121.5
		27	1493	159.464	111	191	238080	238080		104600	133480
		28	850	131.007	107	155	111356	111356		59551	51805
		29	826	158.1	131	195	130591	130591		57869.6	72721.4
	Background (Image 2)	1	383	70.676	58	83	27069	27069
	expressing (Image 2)	2	1033	142.504	119	164	147207	147207		73008.3	74198.7
		3	1602	135.046	93	166	216343	216343		113223	103120
		4	1379	110.184	85	130	151944	151944		97462.2	54481.8
		5	1170	134.204	77	169	157019	157019		82690.9	74328.1
		6	1378	116.813	95	150	160968	160968		97391.5	63576.5
		7	1399	126.301	95	158	176695	176695		98875.7	77819.3
		8	1451	111.491	93	130	161774	161774		102551	59223.1
		9	1240	135.754	80	174	168335	168335		87638.2	80696.8
		10	1426	165.713	104	194	236307	236307		100784	135523
		11	1411	117.392	85	143	165640	165640		99723.8	65916.2
		12	1231	154.759	101	193	190508	190508		87002.2	103506
		13	1100	130.165	89	151	143182	143182		77743.6	65438.4
Sample 3	Background (Image 1)	1	328	51.302	41	63	16827	16827
	non-expressing (Image 1)	2	1526	117.607	83	145	179469	179469		78286.9	101182	non-expressing	86083.9	23688.2
		3	944	119.107	84	147	112437	112437		48429.1	64007.9	expressing	76185.1	64198.6
		4	1531	144.817	109	184	221715	221715		78543.4	143172
		5	962	117.268	88	144	112812	112812		49352.5	63459.5	% of non-expressing	88.501
		6	2343	105.87	70	133	248053	248053		120201	127852
		7	1223	115.419	79	145	141157	141157		62742.3	78414.7
		8	960	140.706	93	177	135078	135078		49249.9	85828.1
		9	944	117.191	88	152	110628	110628		48429.1	62198.9
		10	2062	103.001	58	138	212388	212388		105785	106603
		11	1173	104.933	79	130	123086	123086		60177.2	62908.8
		12	1404	113.19	68	147	158919	158919		72028	86891
		13	1484	98.564	67	122	146269	146269		76132.2	70136.8
		14	1434	104.174	81	144	149385	149385		73567.1	75817.9
		15	2255	103.409	75	132	233188	233188		115686	117502
		16	1337	102.83	68	133	137484	137484		68590.8	68893.2
		17	1425	99.027	68	122	141113	141113		73105.4	68007.6
		18	1301	103.988	77	144	135289	135289		66743.9	68545.1
		19	1253	137.857	97	161	172735	172735		64281.4	108454
		20	1034	127.195	85	162	131520	131520		53046.3	78473.7
		21	1278	116.505	80	138	148894	148894		65564	83330
	expressing (Image 1)	22	1745	113.461	74	145	197989	197989		89522	108467
		23	1529	149.407	102	182	228443	228443		78440.8	150002
		24	1360	105.599	85	125	143615	143615		69770.7	73844.3
		25	1285	85.283	58	104	109589	109589		65923.1	43665.9
		26	1242	87.078	64	108	108151	108151		63717.1	44433.9
		27	1345	89.539	57	111	120430	120430		69001.2	51428.8
		28	1554	113.437	92	149	176281	176281		79723.3	96557.7
		29	1449	90.119	57	114	130582	130582		74336.6	56245.4
		30	1429	78.65	53	100	112391	112391		73310.6	39080.4
		31	1613	80.701	49	101	130171	130171		82750.1	47420.9
	Background (Image 2)	32	611	61.481	48	73	37565	37565
	expressing (Image 2)	33	1737	74.919	53	94	130134	130134		106792	23341.5
		34	1820	104.224	52	151	189687	189687		111895	77791.6
		35	1353	95.872	63	124	129715	129715		83183.8	46531.2
		36	1803	135.362	96	168	244058	244058		110850	133208
		37	1561	116.725	90	142	182207	182207		95971.8	86235.2
		38	1965	119.605	77	152	235024	235024		120810	114214
		39	1250	104.123	80	120	130154	130154		76851.2	53302.8
		40	1213	112.299	87	138	136219	136219		74576.5	61642.5
		41	1042	143.961	117	167	150007	150007		64063.2	85943.8
		42	1239	166.683	120	192	206520	206520		76175	130345
229E nsp1 w/o MG132			Area	Mean	Min	Max	IntDen	RawIntDen		Area of selected cell X Mean fluorescence of background readings	CTCF=Integrated Density – (Area of selected cell X Mean fluorescence of background readings)		Average	STD		% of non-expressing cells Summary of 3 exp
Sample 1	Background (Image 1)	1	293	41.505	33	53	12161	12161								Average	STD
	non-expressing (Image 1)	2	853	105.096	55	142	89647	89647		35403.8	54243.2	non-expressing	59494.9	16463.6		92.4607	11.5274
		3	694	111.169	70	136	77151	77151		28804.5	48346.5	expressing	48845.9	19284.8
		4	895	110.77	65	145	99139	99139		37147	61992
		5	1124	107.167	71	142	120456	120456		46651.6	73804.4	% of non-expressing	82.1011
		6	919	109.664	68	145	100781	100781		38143.1	62637.9
		7	926	98.189	63	121	90923	90923		38433.6	52489.4
		8	860	106.65	71	151	91719	91719		35694.3	56024.7
		9	626	119.105	83	152	74560	74560		25982.1	48577.9
		10	836	111.568	75	140	93271	93271		34698.2	58572.8
		11	924	114.503	78	154	105801	105801		38350.6	67450.4
		12	630	119.01	80	158	74976	74976		26148.2	48827.8
		13	1296	122.91	78	160	159292	159292		53790.5	105502
		14	1084	124.336	79	167	134780	134780		44991.4	89788.6
		15	1048	79.851	53	101	83684	83684		43497.2	40186.8
		16	981	90.663	54	113	88940	88940		40716.4	48223.6
		17	1015	97.295	57	123	98754	98754		42127.6	56626.4
		18	1191	76.334	50	103	90914	90914		49432.5	41481.5
		19	1408	94.519	64	123	133083	133083		58439	74644
		20	1067	80.438	52	114	85827	85827		44285.8	41541.2
		21	1102	94.986	71	121	104675	104675		45738.5	58936.5
	expressing (Image 1)	1	1467	79.637	44	109	116827	116827		60887.8	55939.2
		2	1252	77.615	46	104	97174	97174		51964.3	45209.7
		3	855	79.494	53	106	67967	67967		35486.8	32480.2
		4	745	84.553	52	110	62992	62992		30921.2	32070.8
		5	1123	97.371	59	133	109348	109348		46610.1	62737.9
		6	580	112.129	81	144	65035	65035		24072.9	40962.1
		7	834	88.619	65	114	73908	73908		34615.2	39292.8
		8	792	124.782	81	153	98827	98827		32872	65955
		9	1063	150.216	113	185	159680	159680		44119.8	115560
		10	1220	83.274	55	113	101594	101594		50636.1	50957.9
		11	850	82.589	57	112	70201	70201		35279.2	34921.8
		12	1271	79.81	49	111	101438	101438		52752.9	48685.1
		13	1400	88.725	52	122	124215	124215		58107	66108
		14	1057	75.41	44	101	79708	79708		43870.8	35837.2
		15	727	90.325	64	115	65666	65666		30174.1	35491.9
		16	935	77.707	52	109	72656	72656		38807.2	33848.8
		17	1491	77.631	49	112	115748	115748		61884	53864
		18	1027	79.931	49	110	82089	82089		42625.6	39463.4
		19	1000	77.215	45	110	77215	77215		41505	35710
		20	1241	83.263	53	113	103330	103330		51507.7	51822.3
Sample 2	Background (Image 1)	1	472	68.561	58	83	32361	32361					Average	STD
	non-expressing (Image 1)	2	1337	87.167	67	103	116542	116542		91666.1	24875.9	non-expressing	56808.4	17460.4
		3	1239	95.595	70	115	118442	118442		84947.1	33494.9	expressing	59579.8	22926.8
		4	1144	112.378	85	137	128560	128560		78433.8	50126.2
		5	1624	112.986	79	139	183490	183490		111343	72146.9	% of non-expressing	104.879
		6	1288	118.891	96	138	153132	153132		88306.6	64825.4
		7	1041	130.754	112	151	136115	136115		71372	64743
		8	1463	119.805	94	151	175274	175274		100305	74969.3
		9	1103	118.586	89	137	130800	130800		75622.8	55177.2
		10	1342	111.005	92	130	148969	148969		92008.9	56960.1
		11	1033	127.345	103	147	131547	131547		70823.5	60723.5
		12	850	119.201	100	134	101321	101321		58276.9	43044.1
		13	858	115.614	92	133	99197	99197		58825.3	40371.7
		14	1161	129.435	100	151	150274	150274		79599.3	70674.7
		15	905	129.285	106	147	117003	117003		62047.7	54955.3
		16	1554	132.695	110	157	206208	206208		106544	99664.2
		17	675	116.104	89	134	78370	78370		46278.7	32091.3
		18	1028	121.088	88	144	124478	124478		70480.7	53997.3
		19	877	131.115	104	159	114988	114988		60128	54860
		20	1197	131.552	108	160	157468	157468		82067.5	75400.5
		21	1052	119.004	96	141	125192	125192		72126.2	53065.8
	expressing (Image 1)	22	1020	110.226	83	134	112431	112431		69932.2	42498.8
		23	621	121.256	93	151	75300	75300		42576.4	32723.6
		24	1151	107.108	93	123	123281	123281		78913.7	44367.3
		25	956	125.168	96	144	119661	119661		65544.3	54116.7
		26	1687	120.599	88	152	203450	203450		115662	87787.6
		27	983	114.845	89	132	112893	112893		67395.5	45497.5
		28	1239	124.299	100	151	154006	154006		84947.1	69058.9
		29	898	114.889	93	138	103170	103170		61567.8	41602.2
		30	1408	113.171	90	137	159345	159345		96533.9	62811.1
		31	934	104.601	80	123	97697	97697		64036	33661
		32	1316	93.969	71	115	123663	123663		90226.3	33436.7
		33	1254	151.937	132	170	190529	190529		85975.5	104554
		34	934	150.5	130	168	140567	140567		64036	76531
		35	1317	125.964	104	148	165895	165895		90294.8	75600.2
		36	1003	113.791	88	137	114132	114132		68766.7	45365.3
		37	1366	134.387	110	156	183572	183572		93654.3	89917.7
		38	1288	147.321	119	168	189749	189749		88306.6	101442
		39	1366	112.988	84	144	154342	154342		93654.3	60687.7
		40	769	119.324	103	141	91760	91760		52723.4	39036.6
		41	1043	117.363	98	136	122410	122410		71509.1	50900.9
Sample 3	Background (Image 1)	1	514	50.716	41	66	26068	26068					Average	STD
	non-expressing (Image 1)	2	1321	77.344	53	102	102171	102171		66995.8	35175.2	non-expressing	50321.7	14455
		3	1250	72.603	46	97	90754	90754		63395	27359	expressing	45492	21332.3
		4	1210	85.36	51	111	103285	103285		61366.4	41918.6
		5	1431	85.223	53	114	121954	121954		72574.6	49379.4	% of non-expressing	90.4023
		6	1191	85.295	63	106	101586	101586		60402.8	41183.2
		7	1287	87.554	54	111	112682	112682		65271.5	47410.5
		8	1349	82.398	58	105	111155	111155		68415.9	42739.1
		9	1067	85.235	59	110	90946	90946		54114	36832
		10	858	87.661	62	107	75213	75213		43514.3	31698.7
		11	1183	103.166	72	124	122045	122045		59997	62048
		12	1004	108.666	92	129	109101	109101		50918.9	58182.1
		13	923	124.757	96	151	115151	115151		46810.9	68340.1
		14	777	111.591	88	133	86706	86706		39406.3	47299.7
		15	826	126.289	100	149	104315	104315		41891.4	62423.6
		16	640	119.998	96	141	76799	76799		32458.2	44340.8
		17	712	110.392	89	130	78599	78599		36109.8	42489.2
		18	965	124.98	101	149	120606	120606		48940.9	71665.1
		19	697	122.57	98	141	85431	85431		35349.1	50081.9
		20	1190	120.588	86	151	143500	143500		60352	83148
		21	1525	91.844	64	122	140062	140062		77341.9	62720.1
	expressing (Image 1)	22	1042	68.599	54	85	71480	71480		52846.1	18633.9
		23	1242	73.882	50	95	91762	91762		62989.3	28772.7
		24	2256	96.929	67	122	218671	218671		114415	104256
		25	1359	81.281	60	105	110461	110461		68923	41538
		26	1129	80.147	54	98	90486	90486		57258.4	33227.6
		27	903	84.425	63	104	76236	76236		45796.5	30439.5
		28	916	95.533	76	120	87508	87508		46455.9	41052.1
		29	1305	84.694	63	106	110526	110526		66184.4	44341.6
		30	1195	78.105	56	100	93336	93336		60605.6	32730.4
		31	1036	75.072	57	97	77775	77775		52541.8	25233.2
		32	1603	90.293	63	118	144739	144739		81297.7	63441.3
		33	1129	82.429	57	109	93062	93062		57258.4	35803.6
		34	1064	91.796	61	116	97671	97671		53961.8	43709.2
		35	1017	71.696	49	97	72915	72915		51578.2	21336.8
		36	1256	104.959	75	134	131829	131829		63699.3	68129.7
		37	1134	122.59	88	148	139017	139017		57511.9	81505.1
		38	1413	95.745	68	129	135287	135287		71661.7	63625.3
		39	1316	88.325	71	107	116236	116236		66742.3	49493.7
		40	1068	86.99	67	103	92905	92905		54164.7	38740.3
		41	1459	80.757	57	104	117825	117825		73994.6	43830.4
229E nsp1 w MG132			Area	Mean	Min	Max	IntDen	RawIntDen		Area of selected cell X Mean fluorescence of background readings	CTCF=Integrated Density – (Area of selected cell X Mean fluorescence of background readings)		Average	STD		% of non-expressing cells Summary of 3 exp
Sample 1	Background (Image 1)	1	576	90.446	77	106	52097	52097								Average	STD
	non-expressing (Image 1)	2	735	123.627	101	144	90866	90866		66477.8	24388.2	non-expressing	60746.3	15391.6		124.715	8.2665
		3	1508	127.013	104	150	191535	191535		136393	55142.4	expressing	70691.3	25618
		4	1606	120.715	93	148	193868	193868		145256	48611.7
		5	1905	121.429	95	147	231323	231323		172300	59023.4	% of non-expressing	116.371
		6	1724	131.07	101	162	225965	225965		155929	70036.1
		7	1263	131.142	104	160	165632	165632		114233	51398.7
		8	1928	129.032	94	161	248773	248773		174380	74393.1
		9	1823	126.833	101	149	231217	231217		164883	66333.9
		10	1777	133.343	94	169	236950	236950		160723	76227.5
		11	1688	124.463	104	146	210093	210093		152673	57420.2
		12	1651	137.05	109	157	226270	226270		149326	76943.7
		13	1185	139.397	110	163	165185	165185		107179	58006.5
		14	1105	146.64	121	177	162037	162037		99942.8	62094.2
		15	1187	125.63	104	154	149123	149123		107359	41763.6
		16	1824	142.439	106	168	259809	259809		164974	94835.5
		17	1371	133.494	104	153	183020	183020		124001	59018.5
		18	1885	124.846	87	154	235335	235335		170491	64844.3
		19	1985	122.373	88	151	242911	242911		179535	63375.7
		20	1654	133.395	109	160	220635	220635		149598	71037.3
		21	1149	125.287	104	144	143955	143955		103922	40032.5
	expressing (Image 1)	22	1507	126.688	97	157	190919	190919		136302	54616.9
		23	2001	127.199	96	156	254526	254526		180982	73543.6
		24	812	128.092	104	153	104011	104011		73442.2	30568.8
		25	1146	133.747	111	155	153274	153274		103651	49622.9
		26	1249	142.63	101	181	178145	178145		112967	65177.9
		27	1715	158.118	116	180	271173	271173		155115	116058
		28	1783	130.522	103	154	232721	232721		161265	71455.8
		29	1529	126.625	91	161	193609	193609		138292	55317.1
		30	1106	150.763	111	183	166744	166744		100033	66710.7
		31	2164	126.048	94	164	272768	272768		195725	77042.9
		32	1335	120.638	90	142	161052	161052		120745	40306.6
		33	1655	121.895	94	158	201736	201736		149688	52047.9
		34	2100	119.02	83	154	249943	249943		189937	60006.4
		35	1161	137.005	118	167	159063	159063		105008	54055.2
	Background (Image 2)	1	492	69.766	61	81	34325	34325
	expressing (Image 2)	2	1990	127.259	88	159	253246	253246		138834	114412
		3	1907	115.851	80	146	220928	220928		133044	87884.2
		4	1826	121.301	89	147	221495	221495		127393	94102.3
		5	1910	134.236	101	168	256390	256390		133253	123137
		6	1295	131.392	96	168	170153	170153		90347	79806
		7	1692	98.108	72	128	165998	165998		118044	47953.9
Sample 2	Background (Image 1)	1	512	70.754	57	81	36226	36226					Average	STD
	non-expressing (Image 1)	2	2241	115.983	73	150	259918	259918		158560	101358	non-expressing	95855.5	26669.8
		3	1431	107.973	80	132	154510	154510		101249	53261	expressing	119697	69842
		4	1473	125.469	96	149	184816	184816		104221	80595.4
		5	2015	135.342	99	167	272714	272714		142569	130145	% of non-expressing	124.873
		6	1947	124.916	92	148	243212	243212		137758	105454
		7	1229	139.806	116	160	171822	171822		86956.7	84865.3
		8	1644	141.965	119	165	233391	233391		116320	117071
		9	1136	134.642	110	151	152953	152953		80376.5	72576.5
		10	1614	132.465	101	158	213798	213798		114197	99601
		11	2047	134.226	111	160	274760	274760		144833	129927
		12	1136	129.096	98	155	146653	146653		80376.5	66276.5
		13	1554	135.25	104	158	210179	210179		109952	100227
		14	1648	153.964	126	186	253732	253732		116603	137129
		15	1771	146.16	113	180	258849	258849		125305	133544
		16	1398	144.443	115	177	201932	201932		98914.1	103018
		17	1768	138.314	109	164	244540	244540		125093	119447
		18	1514	122.995	89	145	186215	186215		107122	79093.4
		19	1409	109.197	87	133	153858	153858		99692.4	54165.6
		20	1495	111.991	83	143	167427	167427		105777	61649.8
		21	1386	134.033	97	157	185770	185770		98065	87705
	expressing (Image 1)	22	3982	164.245	124	192	654023	654023		281742	372281
		23	1629	149.621	120	177	243733	243733		115258	128475
		24	1491	148.84	117	180	221921	221921		105494	116427
		25	1930	173.08	151	195	334045	334045		136555	197490
		26	1313	143.864	123	165	188893	188893		92900	95993
		27	1776	135.533	98	163	240707	240707		125659	115048
		28	2133	142.351	112	166	303635	303635		150918	152717
		29	1460	136.465	105	159	199239	199239		103301	95938.2
		30	2458	130.64	98	163	321114	321114		173913	147201
	Background (Image 2)	1	420	32.531	25	43	13663	13663
	expressing (Image 2)	2	2046	79.92	49	110	163516	163516		66558.4	96957.6
		3	1157	75.864	37	103	87775	87775		37638.4	50136.6
		4	1461	90.316	53	123	131952	131952		47527.8	84424.2
		5	1669	83.431	37	118	139246	139246		54294.2	84951.8
		6	1578	85.87	54	115	135503	135503		51333.9	84169.1
		7	1515	100.184	81	127	151779	151779		49284.5	102495
	Background (Image 3)	1	451	69.818	54	83	31488	31488
	expressing (Image 3)	2	2395	92.67	61	127	221945	221945		167214	54730.9
		3	1587	95.773	67	120	151991	151991		110801	41189.8
		4	1959	141.312	88	173	276831	276831		136773	140058
		5	2725	122.828	79	160	334705	334705		190254	144451
		6	2229	98.169	59	138	218819	218819		155624	63194.7
		7	1987	142.951	111	167	284043	284043		138728	145315
Sample 3	Background (Image 1)	1	472	54.888	41	65	25907	25907					Average	STD
	non-expressing (Image 1)	2	1372	144.843	98	190	198725	198725		75306.3	123419	non-expressing	99130.6	26941
		3	1452	141.282	112	171	205141	205141		79697.4	125444	expressing	131747	47126.6
		4	1290	148.238	108	176	191227	191227		70805.5	120421
		5	1596	108.125	75	134	172568	172568		87601.2	84966.8	% of non-expressing	132.902
		6	1402	106.811	59	138	149749	149749		76953	72796
		7	1166	119.099	86	152	138870	138870		63999.4	74870.6
		8	1323	116.243	96	138	153790	153790		72616.8	81173.2
		9	1137	135.807	107	162	154412	154412		62407.7	92004.3
		10	810	131.21	106	158	106280	106280		44459.3	61820.7
		11	1016	125.526	87	159	127534	127534		55766.2	71767.8
		12	1054	124.497	87	157	131220	131220		57852	73368
		13	1354	121.036	84	156	163883	163883		74318.4	89564.6
		14	1398	106.511	77	131	148903	148903		76733.4	72169.6
		15	1154	140.718	100	175	162388	162388		63340.8	99047.2
		16	2046	133.446	87	171	273031	273031		112301	160730
		17	1559	128.938	103	159	201015	201015		85570.4	115445
		18	1573	130.271	101	162	204916	204916		86338.8	118577
		19	1385	135.163	98	168	187201	187201		76019.9	111181
		20	1617	138.2	105	173	223469	223469		88753.9	134715
	expressing (Image 1)	21	1551	155.291	109	190	240857	240857		85131.3	155726
		22	1505	142.08	99	179	213831	213831		82606.4	131225
		23	1385	125.924	80	161	174405	174405		76019.9	98385.1
		24	1705	134.378	103	170	229114	229114		93584	135530
		25	1724	158.651	117	192	273515	273515		94626.9	178888
		26	2003	162.506	130	193	325500	325500		109941	215559
		27	1861	136.973	100	171	254907	254907		102147	152760
		28	1933	179.781	142	197	347517	347517		106099	241418
	Background (Image 2)	29	366	60.025	50	76	21969	21969
	expressing (Image 2)	30	1003	129.396	101	155	129784	129784		60205.1	69578.9
		31	1567	124.597	97	149	195243	195243		94059.2	101184
		32	1460	163.131	121	193	238171	238171		87636.5	150534
		33	1781	128.684	91	165	229186	229186		106905	122281
		34	1295	113.758	70	146	147316	147316		77732.4	69583.6
		35	2025	148.402	119	181	300515	300515		121551	178964
		36	1210	158.36	132	193	191616	191616		72630.2	118986
	Background (Image 3)	1	489	49.571	38	60	24240	24240
	expressing (Image 3)	2	1398	124.275	90	151	173736	173736		69300.3	104436
		3	1142	113.63	81	139	129766	129766		56610.1	73155.9
		4	1221	128.749	93	160	157203	157203		60526.2	96676.8
		5	2115	119.684	81	151	253131	253131		104843	148288
		6	1596	107.071	73	134	170885	170885		79115.3	91769.7

[truncated: 10 more sheets: Figure 5B, Figure 5C, Figure 5D, Figure 6B, Figure 6C, Figure 7, Figure 8A, Figure 8B, S.Figure 2, S.Figure 4]
